# Supplementary material for: Daily Head and Neck Treatment Assessment for Optimal Proton Therapy Planning Robustness
Source: Cancers (Basel). 2023 Jul 22;15(14):3719. doi: 10.3390/cancers15143719 (PMC10378634; doi:10.3390/cancers15143719)
Supplement: Supplementary file 1 [file cancers-15-03719-s001.zip]

Archive with 2 entries (2 files):
- cancers-2418695-supplementary tables.pdf
- Supplementary Figure S1.pdf
